# Supplementary material for: A refined concept of the Critoniopsis bogotana species group in Colombia with two new species (Vernonieae, Asteraceae)
Source: PhytoKeys. 2015 Apr 15;(48):85–95. doi: 10.3897/phytokeys.48.8810 (PMC4408734; doi:10.3897/phytokeys.48.8810)
Supplement: XML Treatment for Critoniopsis bogotana [file phytokeys.48.8810-treatment1.xml]

<!DOCTYPE tp:taxon-treatment
  PUBLIC "-//TaxonX//DTD Taxonomic Treatment Publishing DTD v0 20100105//EN" "tax-treatment-NSO.dtd">
<tp:taxon-treatment xmlns:tp="http://www.plazi.org/taxpub"><tp:treatment-meta><kwd-group><label>Taxon classification</label><kwd><named-content content-type="kingdom">Plantae</named-content></kwd><kwd><named-content content-type="order">Asterales</named-content></kwd><kwd><named-content content-type="family">Asteraceae</named-content></kwd></kwd-group><mixed-citation publication-type="journal"><person-group><name><surname>Robinson</surname><given-names>Harold</given-names></name><name><surname>Keeley</surname><given-names>Sterling C.</given-names></name></person-group><article-title>A refined concept of the <italic><tp:taxon-name><tp:taxon-name-part taxon-name-part-type="genus">Critoniopsis</tp:taxon-name-part> <tp:taxon-name-part taxon-name-part-type="species">bogotana</tp:taxon-name-part></tp:taxon-name></italic> species group in Colombia with two new species (<tp:taxon-name><tp:taxon-name-part taxon-name-part-type="tribe">Vernonieae</tp:taxon-name-part></tp:taxon-name>, <tp:taxon-name><tp:taxon-name-part taxon-name-part-type="family">Asteraceae</tp:taxon-name-part></tp:taxon-name>)</article-title><source>PhytoKeys</source><day>15</day><month>4</month><year>2015</year><volume>2015</volume><issue>48</issue><fpage>85</fpage><lpage>95</lpage><pub-id pub-id-type="doi">10.3897/phytokeys.48.8810</pub-id></mixed-citation></tp:treatment-meta><tp:nomenclature><tp:taxon-name>
                        <tp:taxon-name-part taxon-name-part-type="genus">Critoniopsis</tp:taxon-name-part>
                        <tp:taxon-name-part taxon-name-part-type="species">bogotana</tp:taxon-name-part>
                    </tp:taxon-name><tp:taxon-authority>(Cuatrec.) H. Rob., Phytologia 46: 439. 1980.</tp:taxon-authority><tp:nomenclature-citation-list><tp:nomenclature-citation><tp:taxon-name><tp:taxon-name-part taxon-name-part-type="genus">Vernonia</tp:taxon-name-part> <tp:taxon-name-part taxon-name-part-type="species">bogotana</tp:taxon-name-part></tp:taxon-name><comment> Cuatrec., Bot. Jahrb. Syst. 77: 65. 1956.</comment></tp:nomenclature-citation></tp:nomenclature-citation-list></tp:nomenclature><tp:treatment-sec sec-type="Specimens examined"><title>Specimens examined.</title><p><bold>COLOMBIA: Cundinamarca:</bold> Nacizo de Bogotá, Quebrada del Rozal, Arbol 7 metros; corolla blanca o ligeramento violácea; alt. 3000 m, 29 VI 1939, <italic>Cuatrecasas 5696</italic> (holotype US); 11 km from La Calera on road to Chiaci, just before desvio to La Esperanza, along edges of pastures, tree 6-8 m tall; stout. Most in bud, 1 in flower; 3000 m, 29 Dec. 1984, <italic>S.C. Keeley with J.E. Keeley &amp; S Diaz P 4538. 4540</italic> (US). <bold>Caldas:</bold> road from Bogotá to Manizales, 4.4 km W of turnoff to Los Neva dos N.P. Roadside quebradas, at edge of steep embankment previously cut back, large tree, 5–6 m tall, 19 July 1983, <italic>S.C. Keeley with J.E. Keeley 4228</italic> (US). Cauca: Coconuco to Paletara, near Parque Paracé, in cut over <italic><tp:taxon-name><tp:taxon-name-part taxon-name-part-type="genus">Chusquea</tp:taxon-name-part></tp:taxon-name></italic> dominated remnant cleared forest; Small tree, 3 m tall, in bud; elev. 3045 m. 17 July 1983, <italic>S.C. Keeley with J.E. Keeley 4220, 4221</italic> (US). <bold>Nariño:</bold> Pasto; a 3 km E de la población de Dolores, alt. 3000 m, 3 Aug 1991, <italic>B. Ramirez &amp; J. Cuayal 3964</italic> (COL). <bold>COLOMBIA:</bold> s. loc.. s. d, <italic>Triana 1122</italic> (US).</p><!--PageBreak--><p>The species ranges from near Bogotá southwestward to Nariño near the border of Ecuador.</p><p>At one time <italic><tp:taxon-name><tp:taxon-name-part taxon-name-part-type="genus">Vernonia</tp:taxon-name-part> <tp:taxon-name-part taxon-name-part-type="species">calerana</tp:taxon-name-part></tp:taxon-name></italic> Cuatrec. was treated is a synonym of this species, (<xref ref-type="bibr" rid="B6">Robinson 1993</xref>) but differs by the much more numerous florets in the heads.</p><p>The much overused name <italic><tp:taxon-name><tp:taxon-name-part taxon-name-part-type="genus">Vernonia</tp:taxon-name-part> <tp:taxon-name-part taxon-name-part-type="species">pycnantha</tp:taxon-name-part></tp:taxon-name></italic> Benth [<italic><tp:taxon-name><tp:taxon-name-part taxon-name-part-type="genus">Critoniopsis</tp:taxon-name-part> <tp:taxon-name-part taxon-name-part-type="species">pynantha</tp:taxon-name-part></tp:taxon-name></italic> (Benth.) H. Rob.] has been applied to this species in the past, but the Bentham species is restricted to southern Ecuador and northern Peru (Haro Carrión &amp; Robinson 2008). Careful examination of a photograph of the type of <italic><tp:taxon-name><tp:taxon-name-part taxon-name-part-type="genus">Critoniopsis</tp:taxon-name-part> <tp:taxon-name-part taxon-name-part-type="species">pycnantha</tp:taxon-name-part></tp:taxon-name></italic> at Kew shows a tendency for ultimate branches of the inflorescence to be scorpioid- or seriate-cymose, a trait seen only in members of the genus <italic><tp:taxon-name><tp:taxon-name-part taxon-name-part-type="genus">Critoniopsis</tp:taxon-name-part></tp:taxon-name></italic> from southern Ecuador and southward.</p></tp:treatment-sec><ref-list><ref id="B6"><mixed-citation xmlns:xlink="http://www.w3.org/1999/xlink" xlink:type="simple"><person-group><name name-style="western"><surname>Robinson</surname><given-names>H</given-names></name></person-group> (<year>1993</year>) <article-title>A revision of the genus <italic><tp:taxon-name><tp:taxon-name-part taxon-name-part-type="genus">Critoniopsis</tp:taxon-name-part></tp:taxon-name></italic> in Central and South America (<tp:taxon-name><tp:taxon-name-part taxon-name-part-type="tribe">Vernonieae</tp:taxon-name-part></tp:taxon-name>: <tp:taxon-name><tp:taxon-name-part taxon-name-part-type="family">Asteraceae</tp:taxon-name-part></tp:taxon-name>).</article-title><source>Proceedings of the Biological Society of Washington</source><volume>106</volume>(<issue>3</issue>): <fpage>606</fpage>–<lpage>627</lpage>.</mixed-citation></ref></ref-list></tp:taxon-treatment>
