# Supplementary material for: A refined concept of the Critoniopsis bogotana species group in Colombia with two new species (Vernonieae, Asteraceae)
Source: PhytoKeys. 2015 Apr 15;(48):85–95. doi: 10.3897/phytokeys.48.8810 (PMC4408734; doi:10.3897/phytokeys.48.8810)
Supplement: XML Treatment for Critoniopsis killipii [file phytokeys.48.8810-treatment2.xml]

<!DOCTYPE tp:taxon-treatment
  PUBLIC "-//TaxonX//DTD Taxonomic Treatment Publishing DTD v0 20100105//EN" "tax-treatment-NSO.dtd">
<tp:taxon-treatment xmlns:tp="http://www.plazi.org/taxpub"><tp:treatment-meta><kwd-group><label>Taxon classification</label><kwd><named-content content-type="kingdom">Plantae</named-content></kwd><kwd><named-content content-type="order">Asterales</named-content></kwd><kwd><named-content content-type="family">Asteraceae</named-content></kwd></kwd-group><mixed-citation publication-type="journal"><person-group><name><surname>Robinson</surname><given-names>Harold</given-names></name><name><surname>Keeley</surname><given-names>Sterling C.</given-names></name></person-group><article-title>A refined concept of the <italic><tp:taxon-name><tp:taxon-name-part taxon-name-part-type="genus">Critoniopsis</tp:taxon-name-part> <tp:taxon-name-part taxon-name-part-type="species">bogotana</tp:taxon-name-part></tp:taxon-name></italic> species group in Colombia with two new species (<tp:taxon-name><tp:taxon-name-part taxon-name-part-type="tribe">Vernonieae</tp:taxon-name-part></tp:taxon-name>, <tp:taxon-name><tp:taxon-name-part taxon-name-part-type="family">Asteraceae</tp:taxon-name-part></tp:taxon-name>)</article-title><source>PhytoKeys</source><day>15</day><month>4</month><year>2015</year><volume>2015</volume><issue>48</issue><fpage>85</fpage><lpage>95</lpage><pub-id pub-id-type="doi">10.3897/phytokeys.48.8810</pub-id></mixed-citation></tp:treatment-meta><tp:nomenclature><tp:taxon-name>
                        <tp:taxon-name-part taxon-name-part-type="genus">Critoniopsis</tp:taxon-name-part>
                        <tp:taxon-name-part taxon-name-part-type="species">killipii</tp:taxon-name-part>
                    </tp:taxon-name><tp:taxon-authority>(Cuatrec.) H. Rob., Phytologia 46: 440. 1980.</tp:taxon-authority><tp:nomenclature-citation-list><tp:nomenclature-citation><tp:taxon-name><tp:taxon-name-part taxon-name-part-type="genus">Vernonia</tp:taxon-name-part> <tp:taxon-name-part taxon-name-part-type="species">killipii</tp:taxon-name-part></tp:taxon-name><comment> Cuatrec., Bot, Jahrb. Syst. 77: 71. 1956.</comment></tp:nomenclature-citation><tp:nomenclature-citation><tp:taxon-name><tp:taxon-name-part taxon-name-part-type="genus">Vernonia</tp:taxon-name-part> <tp:taxon-name-part taxon-name-part-type="species">bogotana</tp:taxon-name-part> <tp:taxon-name-part taxon-name-part-type="infraspecific-rank">var.</tp:taxon-name-part> <tp:taxon-name-part taxon-name-part-type="variety">santandarensis</tp:taxon-name-part></tp:taxon-name><comment> Cuatrec., Bot. Jahrb. Syst. 77: 66. 1956.</comment></tp:nomenclature-citation></tp:nomenclature-citation-list></tp:nomenclature><tp:treatment-sec sec-type="Specimens examined"><title>Specimens examined.</title><p><bold>COLOMBIA: Norte de Santander:</bold> Road from Pamplona to Toledo, crossing the divide between Río La Teja (Maracaibo drainage) and Río Mesme (Orinoco drainage), thickets along stream, alt. 2500–2800 m, 28 Feb 1927, <italic>E.P. Killip &amp; A.C. Smith 19886</italic> (holotype US). <bold>Santander:</bold> vicinity of California, shrub 10–12 ft., pappus greenish-white, open hillside, alt. 3000 m, 11–27 Jan 1927, <italic>E.P Killip &amp; A.C. Smith 16941</italic> (holotype of <tp:taxon-name><tp:taxon-name-part taxon-name-part-type="genus">Vernonia</tp:taxon-name-part> <tp:taxon-name-part taxon-name-part-type="species">bogotana</tp:taxon-name-part> <tp:taxon-name-part taxon-name-part-type="infraspecific-rank">var</tp:taxon-name-part> <tp:taxon-name-part taxon-name-part-type="variety">santanderensis</tp:taxon-name-part></tp:taxon-name>, US); vicinity of La Baja, shrub 10–12 ft, pappus yellowish-white, dense forest, alt. 3000 m, 14–31 Jan 1927, <italic>E.P. Killip &amp; A.C. Smith 18332</italic> (US); 65 km NNW of Duitama on road to Charaló, about 1 km below La Palmera, growing in <italic><tp:taxon-name><tp:taxon-name-part taxon-name-part-type="genus">sphagnum</tp:taxon-name-part></tp:taxon-name></italic>-covered bog, saturated, over limestone rock. Trees 3.5–4 m tall (others 8–10 m tall), with slender trunk and spreading crown to 5 m across, with clusters of light lavender-white flowers; style long exerted, anthers inside corolla, short, pappus pale white, apparently deciduous, locally common, elev. 1900 m, 23 July 1983, <italic>S,C. Keeley with J.E. Keeley 4290–4</italic> (US). <bold>Venezuela: Tachira:</bold> selva. nublada húmeda, faldas del Páramo de Tamá, cerca de la frontera Colombo-Venezolana, arriba de Betania y Tamá, cerca de la Quebrada Buena Vista, tree 10 m, leaves subcoriaceous, deep green above, white below, alt. 2300–2450 m, 22–24 May 1967, <italic>J.A. Steyermark &amp; G.C.K &amp; E. Dunsterville 98656</italic> (US).</p><p>The placement of the variety <italic><tp:taxon-name><tp:taxon-name-part taxon-name-part-type="variety">santandarensis</tp:taxon-name-part></tp:taxon-name></italic> in the species <italic><tp:taxon-name><tp:taxon-name-part taxon-name-part-type="species">bogotana</tp:taxon-name-part></tp:taxon-name></italic> indicates the confusion that has existed between <italic><tp:taxon-name><tp:taxon-name-part taxon-name-part-type="genus">Critoniopsis</tp:taxon-name-part> <tp:taxon-name-part taxon-name-part-type="species">bogotana</tp:taxon-name-part></tp:taxon-name></italic> and <italic><tp:taxon-name><tp:taxon-name-part taxon-name-part-type="genus">Critoniopsis</tp:taxon-name-part> <tp:taxon-name-part taxon-name-part-type="species">killipii</tp:taxon-name-part></tp:taxon-name></italic> from the time of their description. This is surprising since <italic><tp:taxon-name><tp:taxon-name-part taxon-name-part-type="genus">Critoniopsis</tp:taxon-name-part> <tp:taxon-name-part taxon-name-part-type="species">killipii</tp:taxon-name-part></tp:taxon-name></italic> is distinct in both its leaf base and its geography. The base of the leaf blade has a strongly recurved margin and an abrupt decurrence ca. 1 cm long on the petiole. The specimens seen are from Depto Santander and Norte de Santander in Colombia and adjacent Tachira in Venezuela, both areas distinctly to the northeast of any known collections of <italic><tp:taxon-name><tp:taxon-name-part taxon-name-part-type="genus">Critoniopsis</tp:taxon-name-part> <tp:taxon-name-part taxon-name-part-type="species">bogotana</tp:taxon-name-part></tp:taxon-name></italic>.</p><p>Leaf bases similar to those of <!--PageBreak--><italic><tp:taxon-name><tp:taxon-name-part taxon-name-part-type="genus">Critoniopsis</tp:taxon-name-part> <tp:taxon-name-part taxon-name-part-type="species">killipii</tp:taxon-name-part></tp:taxon-name></italic>, led to the misidentification of a series of Keeley collections of <italic><tp:taxon-name><tp:taxon-name-part taxon-name-part-type="genus">Critoniopsis</tp:taxon-name-part> <tp:taxon-name-part taxon-name-part-type="species">glandulata</tp:taxon-name-part></tp:taxon-name></italic> (Cuatrec) H. Rob. as <italic><tp:taxon-name><tp:taxon-name-part taxon-name-part-type="genus">Critoniopsis</tp:taxon-name-part> <tp:taxon-name-part taxon-name-part-type="species">killipii</tp:taxon-name-part></tp:taxon-name></italic>. On closer examination, <italic><tp:taxon-name><tp:taxon-name-part taxon-name-part-type="genus">Critoniopsis</tp:taxon-name-part> <tp:taxon-name-part taxon-name-part-type="species">glandulata</tp:taxon-name-part></tp:taxon-name></italic> is strikingly distinct in its more thyrsiform inflorescence branches, apiculate involucral bracts, and stalked T-shaped trichomes. <italic><tp:taxon-name><tp:taxon-name-part taxon-name-part-type="genus">Critoniopsis</tp:taxon-name-part> <tp:taxon-name-part taxon-name-part-type="species">glandulata</tp:taxon-name-part></tp:taxon-name></italic> was originally described from Norte de Santander in Colombia. The 1983 Keeley collections, 4464, 4465, 4466, 4467, 4468 extend the range into Tachira in Venezuela.</p></tp:treatment-sec></tp:taxon-treatment>
