# Supplementary material for: A refined concept of the Critoniopsis bogotana species group in Colombia with two new species (Vernonieae, Asteraceae)
Source: PhytoKeys. 2015 Apr 15;(48):85–95. doi: 10.3897/phytokeys.48.8810 (PMC4408734; doi:10.3897/phytokeys.48.8810)
Supplement: XML Treatment for Critoniopsis narinoensis [file phytokeys.48.8810-treatment4.xml]

<!DOCTYPE tp:taxon-treatment
  PUBLIC "-//TaxonX//DTD Taxonomic Treatment Publishing DTD v0 20100105//EN" "tax-treatment-NSO.dtd">
<tp:taxon-treatment xmlns:tp="http://www.plazi.org/taxpub"><tp:treatment-meta><kwd-group><label>Taxon classification</label><kwd><named-content content-type="kingdom">Plantae</named-content></kwd><kwd><named-content content-type="order">Asterales</named-content></kwd><kwd><named-content content-type="family">Asteraceae</named-content></kwd></kwd-group><mixed-citation publication-type="journal"><person-group><name><surname>Robinson</surname><given-names>Harold</given-names></name><name><surname>Keeley</surname><given-names>Sterling C.</given-names></name></person-group><article-title>A refined concept of the <italic><tp:taxon-name><tp:taxon-name-part taxon-name-part-type="genus">Critoniopsis</tp:taxon-name-part> <tp:taxon-name-part taxon-name-part-type="species">bogotana</tp:taxon-name-part></tp:taxon-name></italic> species group in Colombia with two new species (<tp:taxon-name><tp:taxon-name-part taxon-name-part-type="tribe">Vernonieae</tp:taxon-name-part></tp:taxon-name>, <tp:taxon-name><tp:taxon-name-part taxon-name-part-type="family">Asteraceae</tp:taxon-name-part></tp:taxon-name>)</article-title><source>PhytoKeys</source><day>15</day><month>4</month><year>2015</year><volume>2015</volume><issue>48</issue><fpage>85</fpage><lpage>95</lpage><pub-id pub-id-type="doi">10.3897/phytokeys.48.8810</pub-id></mixed-citation></tp:treatment-meta><tp:nomenclature><tp:taxon-name>
                        <tp:taxon-name-part taxon-name-part-type="genus">Critoniopsis</tp:taxon-name-part>
                        <tp:taxon-name-part taxon-name-part-type="species">narinoensis</tp:taxon-name-part>
                        <object-id xmlns:xlink="http://www.w3.org/1999/xlink" content-type="ipni" xlink:type="simple">urn:lsid:ipni.org:names:77146549-1</object-id>
                    </tp:taxon-name><tp:taxon-authority>H. Rob. &amp; S.C. Keeley</tp:taxon-authority><tp:taxon-status xmlns:xlink="http://www.w3.org/1999/xlink" xlink:type="simple">sp. nov.</tp:taxon-status></tp:nomenclature><tp:treatment-sec sec-type="Type"><title>Type.</title><p><bold>COLOMBIA: Nariño:</bold> Mun. Pasto, parte alta del bosque de Daza, kilómetro 12 via Pasto-Buesaco, 3000 m, 8 Aug 1991, <italic>B.R. Ramírez &amp; Cuayal 4033</italic> (holotype PSO; isotype frag. US).</p></tp:treatment-sec><tp:treatment-sec sec-type="Description"><title>Description.</title><p>Large shrub or small tree. Stem terete, brownish, with appressed pubescence; internodes scarcely deflected, ca. 0.7 cm long. Leaves alternate; petioles 2.0–2.5 cm long; blades narrowly ovate-elliptic, 10–14.5 cm long, 3.5–6.3 cm wide, base obtuse to rounded, ending abruptly at petiole, margins entire, apex scarcely acuminate, with 9 or 10 secondary veins on each half, spreading at ca. 60° at base, somewhat arching, upper surface glabrous, slightly roughened with scarcely prominulous veinlets, abaxial surface with prominent primary and secondary veins, with obvious reticulum of prominulous brownish pubescent tertiary and quaternary veins, areoles filled with minute, pale, thin-walled, flattened trichomes (Fig. <xref ref-type="fig" rid="F3">3E</xref>). Inflorescence terminal on <!--PageBreak--><!--PageBreak--><!--PageBreak-->leafy branches, rounded to somewhat pyramidal, with loosely corymbiform branches; heads clustered on short branchlets and ultimately sessile in clusters of 3 or 4. Heads short-cylindrical, ca. 9 mm long, 3–4 mm wide; involucral bracts ca. 35 in ca. 7 series, basal bracts ca. 16, in 3–4 rows, persistent, weakly spreading in fruit, broadly ovate to ovate-oblong, 1.5–3.9 mm long, 1.0–1.7 mm wide, with scarious lateral margins, inner bracts mostly fallen in specimen, estimated in 3 series, 4–8 mm long, ca. 1.2 mm wide, oblong to oblanceolate, narrowed to base, with narrowly recurved basal margins, apices darkened, rounded, outer surfaces mostly glabrous; receptacle slightly convex, glabrous. Florets ca. 5 in a head; corolla color not stated, probably white, funnelform, 6.5 mm long basal tube ca. 3.5 mm long, throat ca, 0.7 mm long, lobes ca. 1. 8 mm long, lanceolate, traces of few minute monoseriate hairs seen on outer surfaces of upper tube, throat and lobes; anther thecae ca. 1.3 mm long, bases with acute hyaline edge; apical appendages ca. 0.3 mm long; style not observed. Achene body brownish, 3.5–4.0 mm long, with 3 or 4 angles, mostly glabrous with some small glandular dots near base; pappus white, ca. 5 mm long, with ca. 40 inner capillary bristles not or scarcely broadened at tips, outer series of short narrow squamae ca. 0.5 mm long.</p><p>The species is known only from the type collection.</p><p>Vegetatively the specimen is in excellent condition, and fortunately species of the genus <!--PageBreak--><italic><tp:taxon-name><tp:taxon-name-part taxon-name-part-type="genus">Critoniopsis</tp:taxon-name-part></tp:taxon-name></italic> can usually be distinguished by leaves and number of florets in the head. The present new species might have been placed in either <italic><tp:taxon-name><tp:taxon-name-part taxon-name-part-type="genus">Critoniopsis</tp:taxon-name-part> <tp:taxon-name-part taxon-name-part-type="species">lindenii</tp:taxon-name-part></tp:taxon-name></italic> Sch.Bip. or <italic><tp:taxon-name><tp:taxon-name-part taxon-name-part-type="genus">Critoniopsis</tp:taxon-name-part> <tp:taxon-name-part taxon-name-part-type="species">popayanensis</tp:taxon-name-part></tp:taxon-name></italic> (Cuatrec.) H. Rob. on superficial examination, but the former differs obviously by the smoother abaxial surface of the leaves covered with goblet-shaped trichomes. The latter differs by the decurrence of the leaf blade onto the upper petiole.</p><fig id="F2" position="float" orientation="portrait"><label>Figure 2.</label><caption><p>Isotype fragments and photocopy of part of holotype of <italic><tp:taxon-name><tp:taxon-name-part taxon-name-part-type="genus">Critoniopsis</tp:taxon-name-part> <tp:taxon-name-part taxon-name-part-type="species">narinoensis</tp:taxon-name-part></tp:taxon-name></italic> H. Rob. &amp; S.C. Keeley (US).</p></caption><graphic xmlns:xlink="http://www.w3.org/1999/xlink" xlink:href="phytokeys-048-085-g002.jpg" position="float" orientation="portrait" xlink:type="simple" id="oo_41996.jpg"/></fig><fig id="F3" position="float" orientation="portrait"><label>Figure 3.</label><caption><p>SEM images of trichomes of <italic><tp:taxon-name><tp:taxon-name-part taxon-name-part-type="genus">Critoniopsis</tp:taxon-name-part></tp:taxon-name></italic>. <bold>A, B</bold> <italic><tp:taxon-name><tp:taxon-name-part taxon-name-part-type="genus">Critoniopsis</tp:taxon-name-part> <tp:taxon-name-part taxon-name-part-type="species">bogotana</tp:taxon-name-part></tp:taxon-name></italic> (Cuatrec.) H. Rob., unicellular trichomes showing elongate branch and short spur-like branches near base <bold>C, D</bold> <italic><tp:taxon-name><tp:taxon-name-part taxon-name-part-type="genus">Critoniopsis</tp:taxon-name-part> <tp:taxon-name-part taxon-name-part-type="species">tausae</tp:taxon-name-part></tp:taxon-name></italic> H. Rob. &amp; S.C. Keeley, showing unicellular stellate form with short arms, one arm slightly longer than the other four <bold>D</bold> Two trichomes entangled with each other showing lack of elongate arms <bold>E</bold> <italic><tp:taxon-name><tp:taxon-name-part taxon-name-part-type="genus">Critoniopsis</tp:taxon-name-part> <tp:taxon-name-part taxon-name-part-type="species">narinoensis</tp:taxon-name-part></tp:taxon-name></italic> H. Rob. &amp; S.C. Keeley, showing highly ramified and flattened form <bold>F</bold> <italic><tp:taxon-name><tp:taxon-name-part taxon-name-part-type="genus">Critoniopsis</tp:taxon-name-part> <tp:taxon-name-part taxon-name-part-type="species">glandulata</tp:taxon-name-part></tp:taxon-name></italic> (Cuatrec.) H. Rob., showing T-shaped trichome with multicellular stalk and transversely mounted cap-cell, also showing part of cap-cell of second trichome, cap-cells with thinner-walled distal surface caved-in as result of drying.</p></caption><graphic xmlns:xlink="http://www.w3.org/1999/xlink" xlink:href="phytokeys-048-085-g003.jpg" position="float" orientation="portrait" xlink:type="simple" id="oo_41997.jpg"/></fig><fig id="F4" position="float" orientation="portrait"><label>Figure 4.</label><caption><p>Map of Colombia and adjacent Venezuela showing distributions of <italic><tp:taxon-name><tp:taxon-name-part taxon-name-part-type="genus">Critoniopsis</tp:taxon-name-part> <tp:taxon-name-part taxon-name-part-type="species">bogotana</tp:taxon-name-part></tp:taxon-name></italic> (<bold>B</bold>) <italic><tp:taxon-name><tp:taxon-name-part taxon-name-part-type="genus">Critoniopsis</tp:taxon-name-part> <tp:taxon-name-part taxon-name-part-type="species">killipii</tp:taxon-name-part></tp:taxon-name></italic> (<bold>K</bold>) <italic><tp:taxon-name><tp:taxon-name-part taxon-name-part-type="genus">Critoniopsis</tp:taxon-name-part> <tp:taxon-name-part taxon-name-part-type="species">narinoensis</tp:taxon-name-part></tp:taxon-name></italic> (<bold>N</bold>) and <italic><tp:taxon-name><tp:taxon-name-part taxon-name-part-type="genus">Critoniopsis</tp:taxon-name-part> <tp:taxon-name-part taxon-name-part-type="species">tausae</tp:taxon-name-part></tp:taxon-name></italic> (<bold>T</bold>).</p></caption><graphic xmlns:xlink="http://www.w3.org/1999/xlink" xlink:href="phytokeys-048-085-g004.jpg" position="float" orientation="portrait" xlink:type="simple" id="oo_41998.jpg"/></fig></tp:treatment-sec></tp:taxon-treatment>
